# Supplementary material for: Investigating Toxin Diversity and Abundance in Snake Venom Proteomes
Source: Front Pharmacol. 2022 Jan 14;12:768015. doi: 10.3389/fphar.2021.768015 (PMC8795951; doi:10.3389/fphar.2021.768015)
Supplement: Supplementary file 1 [file Table2.XLSX]

## Sheet: copy
		family	studies	species				HILIC	RP-HPLC > INTACT ESI MS/MS	RP-HPLC > INTACT ESI LCMS/MS	RP-HPLC > INTACT MALDI	RP-HPLC > SDS > in gel > ESI LC- MS/MS	RP-HPLC > SDS > in gel > ESI MS/MS	RP-HPLC > SDS > in gel > MALDI	BOTH in gel MALDI and ESI-LC-MS/MS	RP-HPLC >SDS pathway	RP-HPLC > SDS-PAGE visualisation only	RP-HPLC > in solution > ESI LC-MS/MS	RP-HPLC > in solution > ESI MS/MS	RP-HPLC > in solution > MALDI	TOTAL RP-HPLC	BOTH RP-HPLC and WV	TOTAL CRUDE VENOM	Crude venom > INTACT- ESI -LC- MS/MS	Crude venom > INTACT ESI -MS	Crude venom > in solution > ESI -MS/MS	Crude venom > in solution > ESI -LC- MS/MS	Crude Venom in solution MALDI	in solution but NOT intact or SDS	1D SDS and in solution	WV > 1D SDS > in gel > ESI-LC MS/MS	WV > 1D SDS > in gel > MALDI	WV > 2D SDS > in gel > ESI LC-MS/MS	WV > 2D SDS > in gel > LC MS/MS	SEC > SDS visualisation only	SEC > in solution > LCMSMS	SEC > intact	CRUDE VENOM CENTRIFUGE SEPARATION	CRUDE VENOM CENTRIFUGE SEPARATION/ LC-MS/MS	TOTAL MASS-BASED SEPARATION	MS1 / intensity/MaxQuant/TIC	MS2/counting/ NSAF/emPAI	Public database	Transcriptomics
			1	1	2020	Wang	Pseudechis colletti																1		1	1	1								1		1			1		1	1		Pseudechis colletti
			1	1	2019	Tan	Hydrophis curtus										1	1			1																				1		1	1	Hydrophis curtus
			1		2017	Neale	Hydrophis curtus											1			1																					1	1		Hydrophis curtus
			1		2020	Wang	Hydrophis curtus																1				1		1												1		1		Hydrophis curtus
				1	2020	Wang	Hydrophis cyanocinctus																																						Hydrophis cyanocinctus
			1	1	2019	Tan	Calliophis intestinalis										1	1			1																				1		1	1	Calliophis intestinalis
			1	1	2020	Hia	Bungarus fasciatus										1	1			1																				1		1	1	Bungarus fasciatus
					2020	Hia	Bungarus fasciatus																																						Bungarus fasciatus
					2020	Hia	Bungarus fasciatus																																						Bungarus fasciatus
					2020	Hia	Bungarus fasciatus																																						Bungarus fasciatus
					2020	Hia	Bungarus fasciatus																																						Bungarus fasciatus
			1	1	2018	Chapeaurouge	Bungarus flaviceps																1			1		1		1	1									1		1	1		Bungarus flaviceps
			1	1	2019	Me Feng Oh	Bungarus sindanus										1	1			1																				1		1	1	Bungarus sindanus
			1		2021	Sunagar	Bungarus sindanus																1				1		1												1		1	1	Bungarus sindanus
				1	2021	Sunagar	Bungarus caeruleus																																						Bungarus caeruleus
				1	2021	Sunagar	Bungarus romulusi																																						Bungarus romulusi
			1		2019	Patra	Bungarus caeruleus																1								1											1	1		Bungarus caeruleus
			1	1	2018	Ainsworth	Dendroaspis angusticeps																1	1																	1		1	1	Dendroaspis angusticeps
				1	2018	Ainsworth	Dendroaspis jamesoni																																						Dendroaspis jamesoni
					2018	Ainsworth	Dendroaspis j. kaimosae																																						Dendroaspis j. kaimosae
				1	2018	Ainsworth	Dendroaspis viridis																																						Dendroaspis viridis
				1	2018	Ainsworth	Dendroaspis polylepis																																						Dendroaspis polylepis
			1	1	2020	Tan	Naja annulifera										1	1			1																				1		1	1	Naja annulifera
			1	1	2020	Hus	Naja ashei																1				1		1									1	1	1		1	1		Naja ashei
			1	2	2018	Chanda	Naja naja/kaouthia																1								1									1		1	1		Naja naja/kaouthia
			1		2019	Chanda	Naja naja																1				1			1	1									1		1	1		Naja naja
			1		2020	Chanda	Naja naja																1								1									1		1	1		Naja naja
			1		2018	Wong	Naja naja								1	1					1																						1		Naja naja
			1		2021	Laxme	Naja naja											1			1
			1	1	2019	Tan	Naja philippinensis										1	1			1																				1		1	1	Naja philippinensis
			1	1	2021	Wong	Naja senegalensis										1	1			1																				1		1	1	Naja senegalensis
			1	1	2021	Adamude	Naja haje	1															1				1		1														1		Naja haje
				1	2021	Adamude	Naja katiensis																																						Naja katiensis
				1	2021	Adamude	Naja nigricollis																																						Naja nigricollis
			1	1	2018	Sanchez	Hemachatus haemachatus		1					1		1					1																						1		Hemachatus haemachatus
			1	1	2019	Whiteley	Aspidelaps scutatus intermedius		1			1				1					1																				1		1		Aspidelaps scutatus intermedius
				1	2019	Whiteley	Aspidelaps l. lubricus																																						Aspidelaps l. lubricus
					2019	Whiteley	Aspidelaps l. cowlesi																																						Aspidelaps l. cowlesi
			1	1	2020	Bernard-Valle	Micrurus browni		1					1		1					1																						1		Micrurus browni
			1	1	2019	Sanz	Micrurus ibiboboca		1						1	1					1																				1		1		Micrurus ibiboboca
				1	2019	Sanz	Micrurus lemniscatus carvolhoi																																						Micrurus lemniscatus carvolhoi
					2019	Sanz	M. lemniscatus carvolhoi																																						M. lemniscatus carvolhoi
					2019	Sanz	M. l. helleri																																						M. l. helleri
				1	2019	Sanz	Micrurus sp. incertae sedis																																						Micrurus sp. incertae sedis
				1	2019	Sanz	Micrurus sp. incertae sedis																																						Micrurus sp. incertae sedis
			1	1	2019	Lippa	Micrurus ruatanus							1		1					1																						1		Micrurus ruatanus
			1	1	2019	Sanz	Micrurus spixii		1			1				1					1																				1		1		Micrurus spixii
				1	2019	Sanz	Micrurus surinamensis																																						Micrurus surinamensis
	34	34		1	2019	Sanz	Micrurus frontalis																																						Micrurus frontalis
							TRUE VIPERS																																						TRUE VIPERS
			1	1	2020	Pla	Macrovipera lebetina					1				1					1																				1		1		Macrovipera lebetina
			1	1	2020	Bhatia & Vesudevan	Echis carinatus					1				1		1			1																				1		1		Echis carinatus
					2020	Bhatia & Vesudevan	Echis carinatus																																						Echis carinatus
					2020	Bhatia & Vesudevan	Echis carinatus																																						Echis carinatus
			1		2020	Patra & Mukherjee	Echis carinatus																1								1									1		1	1		Echis carinatus
			1		2021	Gherzellou	Echis carinatus sochureki																1				1		1							1				1		1	1		Echis carinatus sochureki
					2021	Gherzellou	Echis carinatus sochureki																																						Echis carinatus sochureki
					2021	Gherzellou	Echis carinatus sochureki																																						Echis carinatus sochureki
			1	1	2019	Ozveral	Cerastes cerastes					1				1					1	1	1	1																	1		1		Cerastes cerastes
			1	1	2019	Pla	Daboia russelii			1		1				1					1	1	1										1							1	1		1		Daboia russelii
					2019	Pla	Daboia russelii																																						Daboia russelii
					2019	Pla	Daboia russelii																																						Daboia russelii
					2019	Pla	Daboia russelii																																						Daboia russelii
			1		2018	Faisal	Daboia russelii										1	1			1																				1		1		Daboia russelii
			1		2018	Kalita	Daboia russelii																												1	1						1	1		Daboia russelii
					2018	Kalita	Daboia russelii																																						Daboia russelii
			1				Daboia russelii												1		1																				1		1
			1	1			Daboia siamensis																1				1														1			1
			1		2018	Sanz	Daboia siamensis			1		1				1					1	1	1											1						1	1		1		Daboia siamensis
			1		2020	Lingam	Daboia siamensis										1	1			1																								Daboia siamensis
			1	1	2020	Hempel	Vipera anatolica					1				1					1	1	1	1																	1		1		Vipera anatolica
			1	1	2020	Giribaldi	Vipera aspis																1				1		1													1		1	Vipera aspis
			1	1	2019	Al-Shekhadat	Vipera berus					1				1					1																				1		1		Vipera berus
			1	1	2018	Hempel	Vipera ammodytes transcaucasiana			1		1				1					1	1	1	1																	1		1		Vipera ammodytes transcaucasiana
					2018	Hempel	V. a. montandoni																																						V. a. montandoni
			1	1	2019	Petras	Vipera kaznokovi					1				1					1	1	1	1																	1		1	1	Vipera kaznokovi
			1	1	2020	Balija	Vipera ursinii																1								1		1							1			1		Vipera ursinii
	12	12		1	2020	Wang	Bitis arietans (see Pseudechis colletti)																																						Bitis arietans
							PIT VIPERS																																						PIT VIPERS
			1	1	2019	Chen	Deingkistrodon acutus										1	1			1																						1		Deingkistrodon acutus
			1	1	2019	Tang	Calloselasma rhodostoma																1								1									1	1		1	1	Calloselasma rhodostoma
					2019	Tang	Calloselasma rhodostoma																																						Calloselasma rhodostoma
					2019	Tang	Calloselasma rhodostoma																																						Calloselasma rhodostoma
					2019	Tang	Calloselasma rhodostoma																																						Calloselasma rhodostoma
				1	2019	Ozveral	Cryptolytrops purpuromaculatus (see Cerastes)																																						Cryptolytrops purpuromaculatus
			1	1	2019	Jones	Trimeresurus insularis					1				1					1																				1		1		Trimeresurus insularis
			1	1	2019	Tan	Trimeresurus (Popeia) nebularis																1				1		1												1		1	1	Trimeresurus (Popeia) nebularis
			1	1	2021	Liu	Protobothrops mucrosquamatus					1				1					1																					1		1	Protobothrops mucrosquamatus
			1	1	2018	Damm	Protobothrops flavoviridis					1				1					1	1	1	1																			1		Protobothrops flavoviridis
			1	1	2020	Mora-Obando	Bothrops asper					1				1					1																				1		1		Bothrops asper
					2020	Mora-Obando	Bothrops asper																																						Bothrops asper
					2020	Mora-Obando	Bothrops asper																																						Bothrops asper
					2020	Mora-Obando	Bothrops asper																																						Bothrops asper
					2020	Mora-Obando	Bothrops asper																																						Bothrops asper
					2020	Mora-Obando	Bothrops asper																																						Bothrops asper
					2020	Mora-Obando	Bothrops asper																																						Bothrops asper
					2020	Mora-Obando	Bothrops asper																																						Bothrops asper
					2020	Mora-Obando	Bothrops asper																																						Bothrops asper
					2020	Mora-Obando	Bothrops asper																																						Bothrops asper
			1	1			Bothrops atrox											1			1																					1		1
			1	1	2020	Sanz	Bothrops bilineatus			1		1				1					1	1	1											1						1	1		1		Bothrops bilineatus
					2020	Sanz	Bothrops b. smaragdina																																						Bothrops b. smaragdina
					2020	Sanz	Bothrops b. smaragdina																																						Bothrops b. smaragdina
			1		2018	Rodrigues	Bothrops b. smaragdina					1				1					1																						1		Bothrops b. smaragdina
			1	1	2020	Rodrigues	Bothrops brazili							1		1					1																						1		Bothrops brazili
			1		2020	Sanz	Bothrops brazili			1											1	1	1											1						1	1		1		Bothrops brazili
			1	1	2018	da Costa Galizio	Bothrops jararaca										1				1	1	1				1		1												1		1		Bothrops jararaca
			1	1	2020	Pereanez	Bothrocophias myersi						1			1					1																				1		1		Bothrocophias myersi
			1	1	2020	Neri-Castro	Mixcoatlus melanurus			1		1				1					1	1	1											1						1	1		1		Mixcoatlus melanurus
			1	1	2020	Garcia-Osorio	Metlapilcoatlus nummifer			1				1		1					1																						1
			1	1	2019	Neri-Castro	Ophryacus sphenophrys							1		1					1																						1		Ophryacus sphenophrys
			1	1	2018	Quintana-Castillo	Crotalus durissus cumanensis											1			1																						1		Crotalus durissus cumanensis
			1		2020	Tasima	Crotalus d. terrificus			1		1				1					1	1	1										1							1	1		1		Crotalus d. terrificus
			1		2020	Fusco	Crotalus d. terrificus				1								1		1																						1		Crotalus d. terrificus
			1	1	2018	Mackessy	Crotalus polystictus																1				1			1		1								1		1	1		Crotalus polystictus
	#REF!	19	1	1	2019	Mendez	Porthidium porrasi							1		1					1																						1		Porthidium porrasi
							COLUBRIDS																																						COLUBRIDS
			1	1	2018	Modahl	Ahaetulla prasina																1				1			1		1								1		1	1	1	Ahaetulla prasina
					2018	Modahl	Ahaetulla prasina																																						Ahaetulla prasina
				1	2018	Modahl	Borkinophis porticensis																																						Borkinophis porticensis
					2018	Modahl	Borkinophis porticensis																																						Borkinophis porticensis
			1	1	2020	Calvete	Rhinobothryum bovalli			1		1				1					1																						1		Rhinobothryum bovalli
					2020	Calvete	Rhinobothryum bovalli																																						Rhinobothryum bovalli
			1	1	2020	Mackessy	Trimorphodon quadruplex				1			1		1					1																						1		Trimorphodon quadruplex
	5	5	1	1	2018	Pla	Boiga irregularis					1				1					1	1	1	1																	1		1	1	Boiga irregularis
			71	70		TOTAL			5	9	2	21	1	8	2	32	11	15	2	0	50	13	33	7	1	2	13	1	8	4	8	2	3	4	2	2	1	1	1	18	35	16	64	17
									RP-HPLC > INTACT ESI MS/MS	RP-HPLC > INTACT ESI LCMS/MS	RP-HPLC > INTACT MALDI	RP-HPLC > SDS > in gel > ESI LC- MS/MS	RP-HPLC > SDS > in gel > ESI MS/MS	RP-HPLC > SDS > in gel > MALDI		RP-HPLC >SDS pathway	SDS-PAGE visualisation only	RP-HPLC > in solution > ESI LC-MS/MS	RP-HPLC > in solution > ESI MS/MS	RP-HPLC > in solution > MALDI	TOTAL RP-HPLC	SHARED RP-HPLC AND WHOLE VENOM	TOTAL CRUDE VENOM	Crude venom > INTACT- ESI -LC- MS/MS	Crude venom > INTACT ESI -MS	Crude venom > in solution > ESI -MS/MS	Crude venom > in solution > ESI -LC- MS/MS	Crude Venom in solution MALDI			WV > 1D SDS > in gel > ESI-LC MS/MS	WV > 1D SDS > in gel > MALDI	WV > 2D SDS > in gel > ESI MS/MS	WV > 2D SDS > in gel > LC MS/MS	SEC > SDS visualisation only	SEC > in solution > LCMSMS	SEC > intact	CRUDE VENOM CENTRIFUGE SEPARATION	CRUDE VENOM CENTRIFUGE SEPARATION/ LC-MS/MS		MS1 / intensity/MaxQuant/TIC	MS2/counting/ NSAF/emPAI	Public database	Transcriptomics
																						13
