# Supplementary material for: Investigating Toxin Diversity and Abundance in Snake Venom Proteomes
Source: Front Pharmacol. 2022 Jan 14;12:768015. doi: 10.3389/fphar.2021.768015 (PMC8795951; doi:10.3389/fphar.2021.768015)
Supplement: Supplementary file 2 [file Table3.XLSX]

## Sheet: Abundance
	species						3FTx	PLA2	SVSP	SVMP	LAO	CRiSP	KUN	NP	CTL	DIS
	1	1	2020	Wang	Pseudechis colletti		0	97.6	0	0	0.7	0	1.3	0	0	0
	1	2		see intra-specific sheet	Hydrophis curtus (AVE-3)		41.5	50.9	0.02	0.2	0.06	4.7	0	0	0.03	0
	1	1	2020	Wang	Hydrophis cyanocinctus		69	22	0	0.2	0	0.5	0	0	0	0
	1	1	2019	Tan	Calliophis intestinalis		20.1	43.4	0	5.8	6.8	1.77	14.3	0	0	0
	1	1	2020	Hia	Bungarus fasciatus (AVE-5)		9.84	65.36	0	1.46	0.54	0	19.64	0	0	0
	1	1	2018	Chapeaurouge	Bungarus flaviceps		22.3	11.9	1	1	2	2	19	0	3	0
	1	1		see intra-specific sheet	Bungarus sindanus (AVE-2)		32.15	42.6	0	0.225	0.04	5.85	11.15	0	0	0
	1	1		see intra-specific sheet	Bungarus caeruleus (AVE-2)		56.9	24.05	0.05	2.4	3	2.5	0.05	0	0	1.25
	1	1	2021	Sunagar	Bungarus romulusi		10	42.3	0	0	0	0	0	0	0	6.3
	1	1	2018	Ainsworth	Dendroaspis angusticeps		64.2	0	0	0	0	0	15.5	2.7	0	0
	1	1	2018	Ainsworth	Dendroaspis jamesoni (AVE-2)		70.2	2	0	0	0	0	13	1.8	0	0
	1	1	2018	Ainsworth	Dendroaspis viridis		76.7	0.2	0	0	0	0	5.6	0.5	0	0
	1	1	2018	Ainsworth	Dendroaspis polylepis		40	0	0	0	0	0	39	0.7	0	0
	1	1	2020	Hus	Naja ashei		79.3	18.9	0	0.4	0.02	0.3	0.1	0	0	0
	1	1	2020	Tan	Naja annulifera		78.4	0	0	11.2	5	0.6	0	0	0	0
	1	1	2018	Chanda	Naja kaouthia		62.75	17.5	0	4.53	1.79	6.19	0	0	0	0
	1	3		see intra-specific sheet	Naja naja (AVE-7)		69.05	14.7	0.01	6.3	2.3	2.3	0.5	0.4	0.01	0
	1	1	2019	Tan	Naja philippinensis		66.6	22.9	0.4	4	0.4	1.5	0	0	0	0
	1	1	2021	Wong	Naja senegalensis		75.9	0	0	6.8	0	9.2	3.1	0	0	0
	1	1	2021	Adamude	Naja haje		52	24	0	7.2	4	5	0	0	0	0
	1	1	2021	Adamude	Naja katiensis		52	26	0	5	4	7	0	0	0	0
	1	1	2021	Adamude	Naja nigricollis		41	37	0	8	4	3	0	0	0	0
	1	1	2017	Sanchez	Hemachatus haemachatus		63.3	22.8	0	7.1	0	4.1	1.5	0	0	0
	1	1	2019	Whiteley	Aspidelaps scutatus intermedius		82.7	6.1	0	2.9	0	4.9	1	0	0	0
	1	1	2019	Whiteley	Aspidelaps l. lubricus		77	5.3	0	4.55	1	4.35	7.05	0	0	0
	1	1	2020	Bernard-Valle	Micrurus browni		31.3	47.6	0.9	6.7	1.8	0	2.7	0	1.6	0
	1	1	2019	Sanz	Micrurus ibiboboca		13.5	66.5	0	2.5	2.8	0	9.4	0	0.8	0
	1	1	2019	Sanz	Micrurus lemniscatus		56.4	34.9	0	0.643	0.933	0	1.99	0	0.17	0
	1	1	2019	Sanz	Micrurus sp. incertae sedis		94.1	0	0	0	0.07	0.97	0.98	0	0	0
	1	1	2019	Sanz	Micrurus sp. incertae sedis		26.1	57.8	0	1.8	2	0.006	5.6	0.6	2	0
	1	1	2019	Lippa	Micrurus ruatanus		46.4	29.8	1.2	2.7	3.4	0	10.6	0	2	0
	1	1	2019	Sanz	Micrurus spixii		56.5	37.4	0	0	5.1	0	1	0	0	0
	1	1	2019	Sanz	Micrurus surinamensis		95.4	4.2	0	0	0.4	0	0	0	0	0
	1	1	2019	Sanz	Micrurus frontalis		42.4	49.2	0	0.96	0.4	0.7	1.3	0	0	0
34
					TRUE VIPERS
	1	1	2020	Pla	Macrovipera lebetina		0	13.6	23.4	24	2	1.1	0	5.6	8.7	13.7
	1	1		see intra-specific sheet	Echis carinatus (AVE-7)		0	21.5	7.3	33.2	9.7	4.3	0	0	17.5	1.3
	1	1	2019	Ozveral	Cerastes cerastes		0	16	24.9	28.2	0	0	0	0	9.1	9.7
	1	1		see intra-specific sheet	Daboia russelii (AVE-10)		0	47.5	12.7	7.4	1.8	3	10	0	7	0.5
	1	1		see intra-specific sheet	Daboia siamensis (AVE-5)		0	36.1	18.1	5.8	1.5	0.2	16.6	0	10	1.5
	1	1	2020	Hempel	Vipera anatolica		0	8.2	7.2	42.9	0.1	9.9	1.2	0	4.6	1.9
	1	1	2020	Giribaldi	Vipera aspis		0	30.9	12	13.4	1.2	1.1	1.2	0	11.7	6.2
	1	1	2019	Al-Shekhadat	Vipera berus		0	25.3	16.2	17.2	7.3	3.5	2.6	17	3.5	1.6
	1	1	2018	Hempel	Vipera ammodytes (AVE -2)		0	48.7	7.5	5.2	5.6	3.6	0	0	1.8	0
	1	1	2019	Petras	Vipera kaznokovi		0	19	9.5	32.7	7.1	5	0	2	6.9	0
	1	1	2020	Balija	Vipera ursinii		0	11.5	6	55	0	12	0	0	0	0
	1		2020	Wang	Bitis arietans		15.1	0	5.4	1.8	6	7.3	0	0	17.6	26.4
12
					PIT VIPERS
	1	1	2019	Chen	Deinagkistrodon acutus		0	7.3	6.6	46.8	0	0	0	0	37.6	0
	1	1	2019	Tang	Calloselasma rhodostoma		0	9.3	17.2	43.7	8.6	1.7	0	0	15.6	0
	1	1	2019	Ozveral	Cryptolytrops purpuromaculatus		0	33	4.9	32.3	0.9	4.2	0	0	2.4	0
	1	1	2019	Jones	Trimeresurus insularis		0	30.5	11.8	10.1	7.2	6	0	0	10.7	6.3
	1	1	2019	Tan	Trimeresurus (Popeia) nebularis		0	5.4	14.27	48.5	0.99	4.31	0	0	19.43	5.26
	1	1	2021	Liu	Protobothrops mucrosquamatus		0	15.9	17.6	29.4	6.5	1.2	0	0	21.1	0
	1	1	2018	Damm	Protobothrops flavoviridis		0	55.1	1.4	31.3	0.7	1.8	0	0	2.8	0
	1	1	2020	Mora-Obando	Bothrops asper (AVE-10)		0	16.83	8.7	37.55	3.8	1.39	0	7.98	6.18	5.65
	1		2018	Amazonas	Bothrops atrox		0	8	5.1	50.3	8.5	3.6	0	0	21.8	0
	1	1		see intra-specific sheet	Bothrops bilineatus (AVE-4)		0	3.7	10.4	51	1.9	2	0	10.1	10	0.6
	1	1		see intra-specific sheet	Bothrops brazili (AVE-2)		0	29.4	20.1	30.3	5.1	1.6	0	0.1	5	0
	1	1	2018	da Costa Galizio	Bothrops jararaca		0	10.1	26.6	34.4	7.9	0	0	0	13.4	0.48
	1	1	2020	Pereanez	Bothrocophias myersi		0	54	3.4	21.5	1.1	0	0	0	0.5	0.6
	1	1	2020	Neri-Castro	Mixcoatlus melanurus		0	53.8	19	1.1	1.7	2	0	16	0	0
	1	1	2020	Garcia-Osorio	Metlapilcoatlus nummifer		0	31	27	24	0	3	0	0	0	3
	1	1	2019	Neri-Castro	Ophryacus sphenophrys		0	25	17.1	34.9	6.5	4.9	0	0	0	0
	1	1		see intra-specific sheet	Crotalus durissus (AVE-3)		0	70.1	10.5	1.1	2.2	0.4	0	0	0.8	5.2
	1	1	2018	Mackessy	Crotalus polystictus		0	7	8	20	4	4	0	36	8	10
	1		2019	Mendez	Porthidium porrasi		0	10.7	7.4	36.5	1.1	1.2	0	0	6.9	19.5
19
					COLUBRIDS
	1	1	2018	Modahl	Ahaetulla prasina		13	0	0	75	0	10	0	0	1	0
	1	1	2018	Modahl	Borkinophis porticensis		3	0	0	81	0	3	0	0	13	0
	1	1	2020	Calvete	Rhinobothryum bovalli		62.4	0	0	14.1	0	18.7	0	0	0	0
	1	1	2020	Mackessy	Trimorphodon quadruplex		45.9	10.2	0	17.3	4.7	12.1	0	0	0	0
5	1	1	2018	PLa	Boiga irregularis		84	0	0	3	0	13	0	0	0	0
65	70	69		TOTAL

## Sheet: INTRASPECIFIC
							3FTx	PLA2	SVSP	SVMP	LAO	CRiSP	KUN	NP	CTL	DIS
			2017	Neale	Hydrophis curtus		30.4	66.7	0	0.004	0	2.53	0	0	0.09	0	QLD AUS		11 snakes		99.724	0.276
			2019	Tan	Hydrophis curtus		40.07	48.26	0	0.36	0.18	9	0	0	0	0	Penang Malaysia		10 snakes		97.87	2.13
			2020	Wang	Hydrophis curtus		54	37.8	0.06	0.28	0	2.71	0	0	0	0	Hainan CHINA		5 snakes		94.85	5.15
						AVE	41.49	50.92	0.02	0.214667	0.06	4.74667	0	0	0.03	0								100
							41.5	50.9	0.02	0.2	0.06	4.7	0	0	0.03	0								99.724
																								0.276
	1	1	2021	Sunagar	Bungarus caeruleus		65.5	10.5	0	0	4	0	0	0	0	2.5	Southern India
			2019	Patra	Bungarus caeruleus		48.3	37.6	0.1	4.8	2.1	5	0.1	0	0	0	Southern India		4 snakes
						AVE	56.9	24.05	0.05	2.4	3.05	2.5	0.05	0	0	1.25
							56.9	24.05	0.05	2.4	3	2.5	0.05	0	0	1.25
			2019	Me Feng Oh	Bungarus sindanus		50.3	32.6	0	0.45	0.08	2.6	13.3	0	0	0	Pakistan		10 snakes
			2021	Sunagar	Bungarus sindanus		14	52.6	0	0	0	9.1	9	0	0	0	India		Single snake
						AVE	32.15	42.6	0	0.225	0.04	5.85	11.15	0	0	0
							32.15	42.6	0	0.225	0.04	5.85	11.15	0	0	0
			2020	Hia	Bungarus fasciatus		6.7	63.4	0	2.4	1	0	24.7	0	0	0	Malaysia		3 snakes
			2020	Hia	Bungarus fasciatus		7.3	65.8	0	2.5	0	0	21.3	0	0	0	Thailand		3 snakes
			2020	Hia	Bungarus fasciatus		15.5	29.5	0	2.4	1.7	0	49	0	0	0	Java		3 snakes
			2020	Hia	Bungarus fasciatus		16.9	76.2	0	0	0	0	1.5	0	0	0	Myanmar		3 snakes
			2020	Hia	Bungarus fasciatus		2.8	91.9	0	0	0	0	1.7	0	0	0	China		3 snakes
						AVE	9.84	65.36	0	1.46	0.54	0	19.64	0	0	0
							9.84	65.36	0	1.46	0.54	0	19.64	0	0	0
			2021	Laxme	Naja naja		90	3.2	0	2.1	0	1.8	0	0	0	0	Punjab		80 snakes
			2021	Laxme	Naja naja		96.9	0	0	0	0	1.6	0	0	0	0	West Bengal		80 snakes
			2021	Laxme	Naja naja		71.8	20	0	1.3	0	3.2	0	0	0	0	Rajasthan		80 snakes
			2018	Chanda	Naja naja		61.07	20.17	0	6.1	1.97	3.03	0	0	0	0	Eastern India		4 snakes
			2019	Chanda	Naja naja		50.89	27.02	0.03	16.86	0.31	1.14	0.99	0	0.07	0	Western India		4 snakes
			2020	Chanda	Naja naja		37.39	18.18	0.01	16.23	11.85	4.72	1.43	2.86	0	0	Southern India		4 snakes
			2018	Wong	Naja naja		75.29	14.24	0	1.45	1.73	0.7	0.88	0	0		Pakistan		10 snakes
	2	1			AVE		69.0486	14.6871	0.00571429	6.29143	2.26571	2.31286	0.471429	0.408571	0.01	0
							69.05	14.7	0.01	6.3	2.3	2.3	0.5	0.4	0.01	0
			2018	Hempel	Vipera ammodytes		0	44.96	9.47	8.76	6.41	3.41	0	0	2.99	0	transcausiana		4 snakes
					Vipera ammodytes		0	52.44	5.48	1.79	4.83	3.81	0	0	0.66	0	montandoni		2 snakes
						AVE	0	48.7	7.475	5.275	5.62	3.61	0	0	1.825	0
							0	48.7	7.5	5.2	5.6	3.6	0	0	1.8	0
			2018	Sanz	Daboia siamensis		0	47.5	19.1	9.2	0	0.1	9.4	0	5.2	1.2	Taiwan		pooled
			2018	Tan	Daboia siamensis		0	24.47	17.51	5.86	0	0	28.21	0	16.52	0	Taiwan
			2018	Tan	Daboia siamensis		0	22.18	13.61	8.92	5.95	0.95	23.17	0	16.89	0	Guangxi		10 snakes
			2020	Lingam	Daboia siamensis		0	37.92	18.07	3.04	0	0	22.37	0	10.64	0	Thailand		5 snakes
			2020	Lingam	Daboia siamensis		0	48.37	22.41	2.15	1.47	0	0	0	1.03	6.21	Indonesia		5 snakes
						AVE	0	36.088	18.14	5.834	1.484	0.21	16.63	0	10.056	1.482
							0	36.1	18.1	5.8	1.5	0.2	16.6	0	10	1.5
			2020	Laxme	Daboia russelli		0	35.4	8.1	1.3	1.3	7.3	0	0	4.8	0	East India		48 snakes
			2020	Laxme	Daboia russelli		0	59	27.1	0.2	0	6.5	3.7	0	2.1	0	South West india		48 snakes
			2020	Laxme	Daboia russelli		0	44.9	12.7	6.5	0.7	0	6.6	0	19.6	0	Central India		48 snakes
			2019	Pla	Daboia russelli		0	47.5	14.2	12.6	2.5	2.9	7.9	0	6.8	1.3	Bangladesh		pooled
			2019	Pla	Daboia russelli		0	60.1	13.2	4.8	3.9	3.3	2.6	0	4.3	0	Sri Lanka		30 snakes
			2019	Pla	Daboia russelli		0	50.4	9.1	4.8	3.3	0	17.8	0	4.4	0	Pakistan		pooled
			2019	Pla	Daboia russelli		0	70.6	8.5	3.4	2.7	2.1	2.4	0	3.9	0	South India		pooled
			2018	Faisal	Daboia russelli		0	63.8	5.5	2.5	0.8	1.3	16	0	1.3	0	Pakistan		10 snakes
			2018	Kalita	Daboia russelli		0	22.19	13.89	19.79	1.67	3.88	20.29	0	11.1	2.2	Eastern India		4 snakes
			2018	Kalita	Daboia russelli		0	21.5	14.3	17.71	1.5	3.08	22.9	0	12.05	1.38	Eastern India		4 snakes
						AVE	0	47.539	12.659	7.36	1.837	3.036	10.019	0	7.035	0.488
							0	47.5	12.7	7.4	1.8	3	10	0	7	0.5
			2020	Bhatia & Vesudevan	Echis carinatus		0	17.85	0	23.06	8.89	0	0	0	32.98	9.3	Tamil Nadu
			2020	Bhatia & Vesudevan	Echis carinatus		0	11.29	5.33	41.9	11.9	0	0	0	27.86	0	Goa
			2020	Bhatia & Vesudevan	Echis carinatus		0	25.47	5.6	43.29	3.5	7.34	0	0	14.49	0	Rajasthan
			2020	Patra & Mukherjee	Echis carinatus		0	11.9	4.8	32.8	14	8.3	0	0	22.1	0.2	Sri Lanka
			2021	Gherzellou	Echis carinatus sochureki		0	26.47	12.49	31.47	11.21	5.42	0	0	7.3	1.43	Iran		59 snakes
			2021	Gherzellou	Echis carinatus sochureki		0	26.23	11.78	34.65	10.38	3.62	0	0	9.2	1.77	Iran		86 snakes
			2021	Gherzellou	Echis carinatus sochureki		0	31.24	11.49	29.84	8.48	5.7	0	0	8.7	1.5	Iran		67 snakes
			2020	Rodrigues	Bothrops brazili		0	25.6	26.1	33	3.8	1.7	0	0.2	9.6	0
			2020	Sanz	Bothrops brazili		0	33.1	14.2	27.7	6.4	1.6	0	0	0.5	0
							0	29.35	20.15	30.35	5.1	1.65	0	0.1	5.05	0
							0	29.4	20.1	30.3	5.1	1.6	0	0.1	5	0
					Bothrops atrox		0	7	4.3	53.2	9.8	3.9	0	0	19.5	0
							0	9.1	6.4	46.2	8	2.8	0	0	24.9	0
							0	8.7	4.5	49.1	8.3	3.9	0	0	22.5	0
							0	8.5	4.3	55.5	8.1	4.3	0	0	17.3	0
							0	6.8	6.2	47.7	8	3	0	0	24.9	0
							0	8.02	5.14	50.34	8.44	3.58	0	0	21.82	0
							0	8	5.1	50.3	8.5	3.6	0	0	21.8	0
			2020	Sanz	Bothriopsis bilineata		0	3.1	14.4	47	1.3	0.9	0	10.7	10.7	2.4
					Bothriopsis bilineata		0	7.6	7.1	43.7	5	1.6	0	15.3	10	0
					Bothriopsis bilineata		0	2.8	5.5	58.5	0.9	2.8	0	14.4	3.2	0
			2018	Rodrigues	Bothriopsis bilineata		0	1.2	14.7	54.7	0.3	2.6	0	0	15.8	0
							0	3.675	10.425	50.975	1.875	1.975	0	10.1	9.925	0.6
							0	3.7	10.4	51	1.9	2	0	10.1	10	0.6
			2018	Quintana-Castillo	Crotalus durissus cumanensis		0	65.3	6.3	3.3	3.16	1.27	0	0	1.18	13.7
			2020	Tasima	Crotalus durissus terrificus		0	84.4	7	0.09	0.6	0.01	0	0	0.02	0.9
			2029	Fusco	Crotalus durissus terrificus		0	60.7	18.3	0	3	0	0	0	1.2	1
							0	70.1333	10.5333	1.13	2.25333	0.426667	0	0	0.8	5.2
							0	70.1	10.5	1.1	2.2	0.4	0	0	0.8	5.2
