# Supplementary material for: Investigating Toxin Diversity and Abundance in Snake Venom Proteomes
Source: Front Pharmacol. 2022 Jan 14;12:768015. doi: 10.3389/fphar.2021.768015 (PMC8795951; doi:10.3389/fphar.2021.768015)
Supplement: Supplementary file 4 [file Table4.XLSX]

## Sheet: elapid AVE
		ELAPIDS	3FTX	PLA2	SVSP	SVMP	LAO	CRiSP	KUN	NP	CTL	DIS				REFERENCE	AUTHOR
	1	Pseudechis colletti	0	24	0	0	2	0	2	0	0	0		Unstated	captive	2020	Wang
	1	Hydrophis curtus AVE (2)	7	6	1	3	1	3	0	0	0	0
	1	Hydrophis cyanocinctus	7	3	2	2	0	2	0	0	0	0		Pooled	Hainan	2020	Wang
	1	Calliophis intestinalis	10	3	0	4	3	2	5	0	0	0		Pooled	Malaysia	2019	Tan
	1	Bungarus caeruleus	14	19	0	5	2	2	0	0	0	0		Pooled	Southern India	2017	Choudhury
	1	Bungarus fasciatus AVE (5)	4	12	0	4	1	0	3	0	0	0
	1	Bungarus flaviceps	11	15	3	26	8	4	3	0	3	0		Pooled	Sumatra	2018	Chapeaurouge
	1	Bungarus sindanus AVE (2)	63	45	6	9	5	7	13	0	2	0
	1	Bungarus caeruleus	40	45	7	42	13	2	3	0	0	0		Single snake	India	2021	Sunagar
	1	Bungarus romulusi	49	49	0	6	5	18	0	0	0	0		Single snake	India	2021	Sunagar
	1	Naja annulifera	18	0	0	4	3	3	0	0	0	0		Pooled	Mozambique	2020	Tan
	1	Naja naja AVE (3)	17	10	1	7	3	4	1	1	0	0
	1	Naja philippinensis	16	6	3	4	2	6	0	0	0	0		Pooled	captive	2019	Tan
	1	Naja senegalensis	17	0	0	7	0	8	1	0	0	0		Unstated	Unstated	2021	Wong
	1	Naja mossambica	10	1	0	1	0	1	1	0	0	0			Namibia	2020	Katali
	1	Naja n. nigricincta	5	1	0	1	0	3	0	0	0	0			Namibia	2020	Katali
	1	Naja haje	15	3	0	9	4	7	2	0	1	0
	1	Naja katiensis	15	4	0	8	2	7	1	0	1	0
	1	Naja nigricollis	15	4	0	8	2	4	1	0	1	0
	1	Dendroaspis angusticeps	80	0	0	0	0	0	25	8	0	0
	1	Dendroaspis jamesoni AVE (2)	30	1	0	0	0	0	11	13	0	0
	1	Dendroaspis polylepis	61	0	0	0	0	0	38	5	0	0
23	1	Dendroaspis viridis	34	1	0	0	0	0	14	3	0	0
		Micrurus frontalis	43	19										Pooled	Brazil	2019	Sanz
		Micrurus surinamensis	23	23										Pooled	Brazil	2019	Sanz
		Micrurus spixii	36	13										Pooled	Brazil	2019	Sanz
23
		TRUE VIPERS
		Macrovipera lebetina obtusa												Pooled	Russia	2020	Pla
	1	Echis carinatus AVE (3)	0	2	6	25	2	1	0	0	7	2
		Echis carinatus												Pooled	Sri Lanka	2020	Patra & Mukherjee
		Echis carinatus sochureki												Pooled	Central Iran	2021	Gherzellou
		Echis carinatus sochureki												Pooled	S.E. Iran	2021	Gherzellou
		Echis carinatus sochureki												Pooled	S.W. Iran	2021	Gherzellou
		Cerastes cerastes												unstated	Egypt	2019	Ozveral
		Daboia russelii												Pooled	Sri Lanka	2019	Pla
		Daboia russelii												Pooled	Southern India	2019	Pla
		Daboia russelii												Pooled	Bangladesh	2019	Pla
		Daboia russelii												Pooled	Pakistan	2019	Pla
	1	Daboia russelii	0	11	9	3	3	3	10	0	8	0		Pooled	Pakistan	2018	Faisal
		Daboia russelii												Pooled	Burdwan Eastern India	2018	Kalita
		Daboia russelii												Pooled	Nadia Eastern India	2018	Kalita
	1	Daboia siamensis	0	2	7	2	0	1	4	0	5	1		Pooled	Taiwan	2018	Sanz
		Vipera anatolica senliki												Pooled	Turkey	2020	Hempel
		Vipera aspis												Pooled	captive	2020	Giribaldi
		Vipera berus												Pooled	Russia	2019	Al-Shekhadat
		Vipera ammodytes transcaucasiana												Pooled	Anatolia	2018	Hempel
	1	Vipera ammodytes	0	2	39	6	19	11	2	0	16	0				2021	Gopcevic
		V. a. montandoni												Pooled	Thrace	2018	Hempel
		Vipera kaznokovi												Pooled	Turkey	2019	Petras
		Vipera ursinii												Pooled	Croatia	2020	Balija
	1	Bitis arietans	1	0	5	2	5	6	0	0	6	5
		AVERAGE
		PIT VIPERS
	1	Calloselasma rhodostoma AVE (4)	0	2	9	4	1	1	0	0	9	0
		Cryptolytrops purpuromaculatus												unstated	Thailand	2019	Ozveral
		Trimeresurus insularis												single snake	Sumbawa	2019	Jones
	1	Trimeresurus (Popeia) nebularis	0	2	5	19	1	2	0	0	6	2		Pooled	Malaysia	2019	Tan
	1	Protobothrops flavoviridis	0	9	0	5	2	1	0	1	1	3		pooled	Okinawa	2018	Damm
		Protobothrops mucrosquamatus												Pooled	Taiwan	2021	Liu
		Bothrops asper												Pooled	Ecuador (Esmaraldas)	2020	Mora-Obando
		Bothrops asper												Pooled	Ecuador (Esmaraldas)	2020	Mora-Obando
		Bothrops asper												Pooled	Ecuador (Esmaraldas)	2020	Mora-Obando
		Bothrops asper												Pooled	Ecuador (Esmaraldas)	2020	Mora-Obando
		Bothrops asper												Pooled	Ecuador (Los Rios)	2020	Mora-Obando
		Bothrops asper												Pooled	Ecuador (Guayas)	2020	Mora-Obando
		Bothrops asper												Pooled	Ecuador (El Oro)	2020	Mora-Obando
		Bothrops asper												Pooled	Ecuador (Azuay)	2020	Mora-Obando
		Bothrops asper												Pooled	Ecuador (Loja)	2020	Mora-Obando
		Bothrops asper												Pooled	Colombia	2020	Mora-Obando
		Bothrops bilineatus												single snake	Brazil	2020	Sanz
		Bothrops b. smaragdina												Pooled	Brazil	2020	Sanz
		Bothrops b. smaragdina												Pooled	Peru	2020	Sanz
		Bothrops b. smaragdina												Pooled	Peru	2018	Rodrigues
		Bothrops brazili												Pooled	Peru	2020	Rodrigues
		Bothrops jararaca												Pooled	Brazil	2018	da Costa Galizio
		Bothrocophias myersi												Pooled	Colombia	2020	Pereanez
		Mixcoatlus melanurus												Pooled	Mexico	2020	Neri-Castro
		Ophryacus sphenophrys												Pooled	Mexico	2019	Neri-Castro
		Crotalus durissus cumanensis												Pooled	Colombia	2018	Quintana-Castillo
		Crotalus d. terrificus												Pooled	captive	2020	Tasima
		Crotalus polystictus												Pooled	Mexico	2018	Mackessy
	1	Crotalus catalinensis	0	14	20	29	3	2	0	1	16	1				2021	Arnaud
9
		COLUBRIDS
		Ahaetulla prasina												Pooled	Indonesia	2018	Modahl
		Ahaetulla prasina												Pooled	Indonesia	2018	Modahl
		Borkinophis porticensis												Pooled	Virgin Islands	2018	Modahl
		Borkinophis porticensis												Pooled	Virgin Islands	2018	Modahl
		Rhinobothryum bovalli												Pooled	captive	2020	Calvete
		Rhinobothryum bovalli												Pooled	captive	2020	Calvete
		Trimorphodon quadruplex												Pooled	Costa Rica	2020	Mackessy
	32	TOTALS

## Sheet: Total Toxin diversity
	SPECIES	TOXIN DIVERSITY
	ELAPIDS	NUMBER OF TOXINS IDENTIFIED IN VENOM
1	Pseudechis colletti	30
1	Hydrophis curtus AVE (2)	39
1	Hydrophis cyanocinctus	38
1	Calliophis intestinalis	35
1	Bungarus caeruleus	46
1	Bungarus fasciatus AVE (5)	27
1	Bungarus sindanus AVE (2)	92
1	Bungarus caeruleus	225
1	Bungarus romulusi	132
1	Naja annulifera	42
1	Naja kaouthia	55
1	Naja naja AVE (3)	58
1	Naja philippinensis	47
1	Naja senegalensis	39
1	Naja mossambica	75
1	Naja n. nigricincta	73
1	Ophiophagus hannah	176
1	Micrurus browni	41
18
	TRUE VIPERS
1	Echis carinatus AVE (4)	47
1	Daboia russelii AVE 7	56
1	Daboia siamensis	25
1	Vipera aspis	64
1	Vipera berus	80
1	Vipera ursinii	25
1	Vipera ammodytes	99
7
	PIT VIPERS
1	Deinagkistrodon acutus	29
1	Calloselasma rhodostoma AVE (5)	57
1	Trimeresurus insularis	32
1	Trimeresurus (Popeia) nebularis	40
1	Trimeresurus malabaricus	97
1	Protobothrops flavoviridis	22
1	Protobothrops mucrosquamatus	61
1	Bothrops brazili	37
	Bothrops jararaca
	Bothrocophias myersi
	Mixcoatlus melanurus
	Ophryacus sphenophrys
	Crotalus durissus cumanensis
	Crotalus d. terrificus
	Crotalus polystictus
1	Crotalus catalinensis	88
1	Hypnale hypnale	37
10
	COLUBRIDS
1	Ahaetulla prasina
	Ahaetulla prasina	69
	Borkinophis porticensis
1	Borkinophis porticensis	50
	Rhinobothryum bovalli
	Rhinobothryum bovalli
	Trimorphodon quadruplex
72	TOTALS
